# Supplementary material for: New Epitopes for the Serodiagnosis of Human Borreliosis
Source: Microorganisms. 2024 Oct 31;12(11):2212. doi: 10.3390/microorganisms12112212 (PMC11596413; doi:10.3390/microorganisms12112212)
Supplement: Supplementary file 1 [file microorganisms-12-02212-s001.zip]

Archive with 1 entries (1 files):
- microorganisms-3281304-supplementary.pdf
